# Supplementary material for: Co-activation for enhanced K-ion storage in battery anodes
Source: Natl Sci Rev. 2023 Apr 25;10(7):nwad118. doi: 10.1093/nsr/nwad118 (PMC10306327; doi:10.1093/nsr/nwad118)
Supplement: nwad118_Supplemental_Files [file nwad118_supplemental_files.zip]

Archive with 2 entries (2 files):
- Supplementary data.pdf
- Movie_S1.mp4
